# Supplementary material for: Pregnancy-specific glycoproteins as potential drug targets for female lung adenocarcinoma patients
Source: Brief Funct Genomics. 2025 Apr 21;24:elaf004. doi: 10.1093/bfgp/elaf004 (PMC12010166; doi:10.1093/bfgp/elaf004)
Supplement: Supplemental_Table1_elaf004 [file supplemental_table1_elaf004.xlsx]

## Sheet: Cox_male
	Univariate
	Variable	HR	p-value	95% CI low	95% CI high
	Continuous
	PSG1	1.06467	0.59363	0.845769	1.34022
	PSG2	2.39416	0.00228455	1.3663	4.19528
	PSG3	1.10434	0.124563	0.972969	1.25345
	PSG4	0.959485	0.628125	0.811626	1.13428
	PSG5	1.05737	0.682658	0.809251	1.38156
	PSG6	1.08092	0.524167	0.850753	1.37336
	PSG7	0.755387	0.610847	0.256403	2.22544
	PSG8	0.96507	0.861183	0.647875	1.43756
	PSG9	0.958266	0.698735	0.772201	1.18917
	PSG11	1.34807	0.55936	0.494571	3.67449
	Binary
	bPSG1	1.65825	0.0494941	1.00112	2.7467
	bPSG2	2.58203	0.0077859	1.28397	5.1924
	bPSG3	1.33325	0.217327	0.844229	2.10555
	bPSG4	1.39528	0.167789	0.869173	2.23983
	bPSG5	1.44064	0.170737	0.854465	2.42894
	bPSG6	1.5613	0.119506	0.891047	2.73573
	bPSG7	1.14652	0.789833	0.419476	3.13369
	bPSG8	0.811381	0.574019	0.391497	1.68159
	bPSG9	1.16913	0.558023	0.693113	1.97205
	bPSG11	1.13206	0.83316	0.35698	3.59001
	Multivariate
	Variable	HR	p-value	95% CI low	95% CI high
	PSG2	1.80935	0.232931	0.682945	4.79359
	bPSG1	1.45482	0.168851	0.852882	2.4816
	bPSG2	1.32988	0.638387	0.404988	4.36703
