# Supplementary material for: Pregnancy-specific glycoproteins as potential drug targets for female lung adenocarcinoma patients
Source: Brief Funct Genomics. 2025 Apr 21;24:elaf004. doi: 10.1093/bfgp/elaf004 (PMC12010166; doi:10.1093/bfgp/elaf004)
Supplement: Supplemental_Table2_elaf004 [file supplemental_table2_elaf004.xlsx]

## Sheet: DEG_female
names	logfoldchanges	pvals	pvals_adj
SFTPB	-3.83475	2.38e-13	4.89e-09
GPR115	3.34935	2.78e-12	9.24e-09
LYPD3	2.58548	3.16e-12	9.24e-09
CTSL2	2.39442	5.88e-12	1.51e-08
LY6K	3.65292	2.56e-11	2.82e-08
GPR133	-2.24959	8.13e-11	4.9e-08
KLK6	4.02919	1.27e-10	6.68e-08
C16orf89	-3.54831	1.27e-10	6.68e-08
S100A7	3.80626	1.62e-10	7.56e-08
LHX5	2.71973	3.35e-10	1.27e-07
TMEM163	-2.06651	3.48e-10	1.27e-07
SFTA3	-2.7731	4.21e-10	1.46e-07
SLC26A9	-3.01066	4.82e-10	1.57e-07
NAPSA	-2.9481	9.88e-10	2.6e-07
PADI3	3.86864	1.42e-09	3.35e-07
CPA4	2.40093	1.49e-09	3.47e-07
CACNA2D2	-2.90471	2.12e-09	4.25e-07
AQP3	-2.11177	3.55e-09	6.25e-07
HLF	-2.21516	3.7e-09	6.42e-07
AIM1L	2.15979	7.2e-09	1.03e-06
ATOH8	-2.20723	1.07e-08	1.41e-06
SORCS2	-2.05284	1.4e-08	1.72e-06
SHOX2	2.13278	1.54e-08	1.84e-06
ABCA3	-2.02234	1.62e-08	1.88e-06
GJB3	2.70001	1.83e-08	2e-06
GGTLC1	-2.89522	1.83e-08	2e-06
ALOX15B	-2.2602	1.98e-08	2.05e-06
LOC283174	-2.1931	2.16e-08	2.2e-06
HTR1D	2.41136	2.35e-08	2.32e-06
FLJ42875	-2.07705	2.84e-08	2.59e-06
SERPINB5	3.68841	3.1e-08	2.7e-06
IL1F5	2.93566	3.24e-08	2.76e-06
AQP7	-2.15431	3.51e-08	2.92e-06
ZNF280A	2.78141	3.71e-08	2.99e-06
UCN2	2.05628	3.74e-08	3.01e-06
KLK8	3.48077	4.47e-08	3.47e-06
PCDP1	-2.22012	4.73e-08	3.64e-06
CLDN2	-3.23582	5.18e-08	3.93e-06
IGSF9B	-2.01641	6.5e-08	4.67e-06
PRDM16	-2.10201	6.66e-08	4.75e-06
UPK2	2.17349	7.08e-08	4.95e-06
LPPR1	-2.49509	7.21e-08	5.01e-06
SLC46A2	-2.11183	8.34e-08	5.62e-06
RHCG	3.34441	9.92e-08	6.4e-06
RSPO2	-2.06606	1.04e-07	6.66e-06
SCTR	-2.66816	1.16e-07	7.26e-06
PPP1R1B	-2.86803	1.28e-07	7.76e-06
LMO3	-2.3061	1.41e-07	8.38e-06
HABP2	-2.99919	1.5e-07	8.82e-06
C4BPA	-2.61671	1.57e-07	9.14e-06
SCGB3A1	-3.47486	1.59e-07	9.2e-06
SBSN	2.434	1.66e-07	9.56e-06
GJB1	-2.79306	2.04e-07	1.11e-05
CD207	-2.69619	2.12e-07	1.14e-05
SUSD2	-2.23964	2.16e-07	1.15e-05
MAGEA6	4.77021	2.38e-07	1.25e-05
CRYM	-2.457	2.47e-07	1.29e-05
GABRA3	3.1883	2.56e-07	1.32e-05
IGF2BP3	2.36413	2.82e-07	1.41e-05
LOC723809	-2.54861	2.93e-07	1.45e-05
KRT6B	3.32882	3.24e-07	1.57e-05
AKR1B15	3.28155	3.25e-07	1.57e-05
SH2D5	2.1454	3.27e-07	1.58e-05
HOXA11	2.45414	3.37e-07	1.62e-05
NKX2-1	-2.16545	3.48e-07	1.65e-05
PCDH20	-2.31806	3.51e-07	1.66e-05
IGF2BP1	3.31307	3.65e-07	1.71e-05
LOC400794	-2.15525	3.67e-07	1.71e-05
CSAG3	3.25846	3.92e-07	1.81e-05
COL7A1	2.14269	3.96e-07	1.81e-05
SFTPA1	-3.25777	4.62e-07	2.02e-05
PIGR	-2.77555	4.73e-07	2.06e-05
SCGB3A2	-3.08193	5.79e-07	2.43e-05
IL20RB	2.1256	5.94e-07	2.49e-05
KRT6A	3.87727	6.72e-07	2.74e-05
CASR	-2.53942	7.17e-07	2.86e-05
CYP4B1	-2.63714	7.36e-07	2.92e-05
VSIG2	-2.10435	7.56e-07	2.98e-05
BMP5	-2.05904	7.76e-07	3.02e-05
PGC	-3.89304	7.96e-07	3.09e-05
LOC440905	2.76631	8.24e-07	3.15e-05
PRAME	3.71239	8.28e-07	3.15e-05
CHIA	-2.84707	9.15e-07	3.39e-05
SFTA1P	-2.11554	1.03e-06	3.73e-05
GPR158	2.5429	1.11e-06	3.98e-05
MAGEA12	3.70132	1.17e-06	4.17e-05
SFTPD	-2.2855	1.19e-06	4.21e-05
PRG4	-2.17678	1.3e-06	4.55e-05
KRT6C	3.03591	1.45e-06	5e-05
NR0B2	-2.37333	1.59e-06	5.37e-05
TEX15	2.6175	1.86e-06	6.13e-05
YBX2	2.4695	1.89e-06	6.19e-05
PEBP4	-2.68134	1.91e-06	6.21e-05
PNPLA5	2.85292	2.11e-06	6.72e-05
SFTPA2	-3.0419	2.19e-06	6.87e-05
MAGEC2	3.68373	2.52e-06	7.66e-05
FCER1A	-2.07249	2.52e-06	7.66e-05
POPDC3	2.56144	2.54e-06	7.7e-05
CYP2B7P1	-2.04458	2.71e-06	8.04e-05
ELANE	-2.04003	2.76e-06	8.16e-05
DMBT1	-3.03895	2.88e-06	8.48e-05
C20orf141	2.67711	2.92e-06	8.55e-05
TGM5	2.09752	3.06e-06	8.83e-05
PAPL	2.31536	3.39e-06	9.58e-05
PRMT8	-2.01917	3.54e-06	9.98e-05
PTPRN	2.16352	4.19e-06	0.000114995
ENAM	-2.12127	4.52e-06	0.000122409
PADI1	2.34378	4.54e-06	0.000122582
TMEM132D	-2.12132	5.17e-06	0.000136095
TMEM40	2.01112	5.21e-06	0.000136845
TDRD12	2.25359	5.51e-06	0.000143486
TRIM15	2.06284	5.58e-06	0.000144675
AGR3	-2.47422	6.89e-06	0.000171861
GPR87	2.61523	6.95e-06	0.000173024
C20orf56	-2.21981	8.41e-06	0.000200263
MAGEA11	3.29505	1.18e-05	0.000264621
SMC1B	2.10642	1.2e-05	0.000267304
MAGEA2	4.00522	1.23e-05	0.000272122
PLA2G1B	-2.22495	1.25e-05	0.00027489
UCA1	2.29681	1.32e-05	0.000285593
IRX4	3.06683	1.51e-05	0.000317677
SSX6	2.02762	1.53e-05	0.00032103
FAM83B	2.29259	1.58e-05	0.000328681
SLC1A7	-2.41082	1.81e-05	0.000367816
CD1A	-2.09018	2.18e-05	0.000424829
IRX6	-2.06883	2.22e-05	0.000430467
ZNF385B	-2.01741	2.23e-05	0.000430872
CSAG1	3.25176	2.5e-05	0.000473856
TNS4	2.26131	2.71e-05	0.000502893
MAGEA4	4.58687	2.84e-05	0.000518419
ADAMTS20	2.58133	2.88e-05	0.000523868
AQP4	-2.37438	2.95e-05	0.000534376
HOXA13	2.27151	3.16e-05	0.000560925
MAGEA8	2.45142	3.38e-05	0.000592387
MAGEB2	3.2952	3.56e-05	0.000618506
SYT5	2.02118	3.64e-05	0.000630189
C16orf73	2.26965	3.81e-05	0.000648969
PLA2G12B	-2.10255	3.93e-05	0.000665542
DKFZp686A1627	4.81937	3.97e-05	0.000670132
SPINK5	-2.11478	4.24e-05	0.000705873
GAL	2.17227	4.4e-05	0.000726212
MYBPHL	-2.20313	4.41e-05	0.000727692
ATP13A4	-2.15029	4.53e-05	0.000742902
MAGEA1	3.61518	4.76e-05	0.000773033
ACTL8	2.09918	4.76e-05	0.000773033
KRT16	2.4311	4.85e-05	0.000782851
FOXE1	2.24536	4.92e-05	0.000788084
PAGE2B	3.18518	4.96e-05	0.000793198
ZIC1	2.62621	4.98e-05	0.000794836
DUSP13	2.15789	5e-05	0.00079586
AQP5	-2.64407	5e-05	0.00079586
LIPK	2.13385	5.03e-05	0.000800401
PPP2R2C	2.39557	5.16e-05	0.000818392
CNGA3	-2.04832	5.53e-05	0.000863787
S100A7A	3.16188	6.24e-05	0.000949894
FOXL2	2.10479	6.61e-05	0.000995457
SLC15A1	2.15048	6.88e-05	0.00102473
TNNT1	2.29602	6.9e-05	0.00102689
MUCL1	2.33328	7.33e-05	0.00107756
F11	-2.02662	7.38e-05	0.00108368
LIN28B	2.83275	8.15e-05	0.0011681
HTR2C	3.5425	0.000100621	0.00136448
KRT81	2.2072	0.000115223	0.00151147
MAGEA3	3.97817	0.000116023	0.00152002
HHIPL2	2.32588	0.000117234	0.00152709
SSX4	2.02595	0.000121773	0.00156828
MUC16	2.67838	0.000126915	0.00162632
WIF1	-2.27062	0.000130008	0.00165869
PSCA	2.16989	0.000130456	0.00166234
TCHHL1	3.29383	0.000154782	0.00188891
GFRA3	-2.14597	0.000166786	0.00199501
GKN2	-2.2998	0.000170786	0.00203217
SPANXB2	3.43579	0.000179662	0.00210479
CEACAM8	-2.02132	0.000183951	0.00214278
SPANXC	2.83523	0.000194772	0.0022408
MAGEA10	3.17473	0.000211775	0.00240004
C3orf57	2.10978	0.000237146	0.00261806
LY6D	2.11192	0.00029667	0.00310776
KLK7	2.17704	0.000304528	0.00316258
SHISA3	-2.15012	0.000304528	0.00316258
MKRN3	2.05656	0.000306522	0.00317686
SPANXA2	5.03436	0.00032609	0.00333247
KLK9	2.60426	0.000344584	0.00347467
SLC13A5	2.0941	0.000345702	0.00347909
ZIC5	2.03635	0.000346823	0.00348524
NELL1	-2.85808	0.000358224	0.00356484
CLDN18	-2.40927	0.000388278	0.00379029
SYT13	2.17722	0.000394564	0.00383339
PCSK2	-2.27907	0.000415327	0.00399721
GAGE4	4.36643	0.000448392	0.0042378
C12orf56	2.46845	0.000449822	0.00424348
PAGE1	3.71114	0.000462881	0.00433872
CSAG2	3.13048	0.000518738	0.00471769
MAGEB6	2.91688	0.000535334	0.00484283
PRDM9	3.10634	0.000538712	0.00486694
CGB8	2.02072	0.000589979	0.00521288
SLC1A6	2.15219	0.000593677	0.00523877
IL1F7	-2.00299	0.000601137	0.00528413
IAPP	2.29728	0.000645757	0.00558766
OR51B5	2.07305	0.000651799	0.00562568
SLC6A15	2.28224	0.000653825	0.00563604
CT45A5	3.34324	0.000666102	0.0057011
KCNH5	2.03382	0.000760562	0.0062586
C12orf36	2.00469	0.000798779	0.00648969
FLJ36000	3.51984	0.000970169	0.00754985
MAGEA9B	3.73091	0.00114745	0.00860274
GABRQ	2.05781	0.00128432	0.00935502
PASD1	4.28734	0.00129957	0.00943258
OR1F1	2.60253	0.00130726	0.00947496
SFTPC	-2.7395	0.00130726	0.00947496
ABCC2	2.20284	0.00135826	0.00977205
INSL4	2.13178	0.00138648	0.00990897
CTAG1B	3.31949	0.00145728	0.0103035
SPANXE	3.34651	0.00147441	0.0103888
GAB4	4.69613	0.00150047	0.0105181
C12orf39	2.46759	0.00151365	0.0105924
S100P	2.10434	0.00169014	0.0115862
SPRR1B	2.03569	0.00170485	0.0116519
HOXD11	2.03312	0.00174466	0.0118489
TP53TG3B	2.17277	0.0017598	0.0119083
MAGEC1	2.341	0.00195681	0.0128964
TMPRSS11F	2.29275	0.00200198	0.013114
SAGE1	2.86535	0.00207744	0.0134961
FGB	2.86099	0.00233282	0.0146985
FAM133A	2.42479	0.00262396	0.0161117
GLB1L3	-2.10342	0.00265335	0.016263
OTOP2	2.14205	0.00311474	0.0182763
DDX53	2.42836	0.00314911	0.018441
CT45A1	2.71885	0.00317511	0.0185509
ZIC4	2.01604	0.00339029	0.0195462
HOXD13	2.25609	0.0035603	0.0203035
F2	2.00582	0.00367791	0.0207547
DSCR8	2.6748	0.00384022	0.0213879
UPK1B	2.16937	0.00387137	0.0215146
PAGE2	3.93066	0.00433221	0.0234957
COX7B2	3.06079	0.00442543	0.0239506
SMEK3P	2.75783	0.00444901	0.0240402
C18orf2	2.23488	0.00446085	0.0240597
GAST	2.96552	0.00526664	0.0273614
LIN28A	2.01061	0.0053359	0.0276372
CACNG7	2.10811	0.00572436	0.0291771
CT45A2	3.866	0.00573922	0.0292311
DCAF8L1	2.2204	0.00596642	0.0300965
GAGE2A	4.8315	0.00599731	0.0301929
CNTNAP5	2.28868	0.00599731	0.0301929
DMRTC2	2.01835	0.00601282	0.0302486
HBE1	2.14286	0.00610659	0.0306376
GAGE2D	4.49508	0.00618574	0.0309136
MAGEB16	3.55599	0.00621766	0.0310504
C10orf99	2.41627	0.006495	0.0321456
FAM25A	2.50301	0.00664629	0.0327362
CTAG2	2.25514	0.00756501	0.0360398
PAX7	-2.26417	0.00762244	0.0362291
LCE3E	3.97443	0.00773847	0.0366023
DCAF4L2	3.1926	0.00844743	0.0390806
GAGE12D	4.55604	0.00846851	0.0391516
UGT1A7	2.40678	0.00944403	0.0424919
SSX1	2.91549	0.00946732	0.042578
DEFB103B	3.36468	0.0095375	0.0427062
OR5M11	2.238	0.0102402	0.0450841
C2orf78	3.58543	0.0102903	0.0452465
NAA11	4.13223	0.0103912	0.0456118
ZNF716	2.9019	0.0104674	0.0458482
AKR1B10	2.08419	0.0107252	0.0466878
RPL3L	3.2995	0.0113396	0.0487308
CASP14	3.1254	0.0115605	0.0493798
